# Supplementary material for: Series 1: The Use of hsp65- and erm(41)-Targeted Amplicon Sequencing in the Diagnostic Workflow for Non-Tuberculous Mycobacteria
Source: Trop Med Infect Dis. 2025 Jul 9;10(7):192. doi: 10.3390/tropicalmed10070192 (PMC12298072; doi:10.3390/tropicalmed10070192)
Supplement: Supplementary file 1 [file tropicalmed-10-00192-s001.zip]

Archive with 1 entries (1 files):
- tropicalmed-3645755-supplementary.pdf
